# Supplementary material for: Optically induced charge-transfer in donor-acceptor-substituted p- and m- C2B10H12 carboranes
Source: Nat Commun. 2024 Apr 8;15:3005. doi: 10.1038/s41467-024-47384-4 (PMC11001991; doi:10.1038/s41467-024-47384-4)
Supplement: Supplementary file 3 — Source Data [file 41467_2024_47384_MOESM3_ESM.xlsx]

## Sheet: Sheet1
DA-pCarb DFT B3LYP/6-31G*, gas phase, S0 E(total): -1882.698371 hartree Imaginary Freq = 0 Dipole Moment = 1.062782 Debye
Symbol	X/Å	Y/ Å	Z/ Å
C	5.39235	-1.30256	-0.442525
C	2.97921	0.034694	-0.139879
C	6.07447	-1.27668	-1.69741
C	5.41496	1.32933	0.497682
C	5.42894	2.60487	-0.143276
C	5.44731	-2.51702	0.290578
C	6.1987	1.22349	1.69221
C	4.72013	2.94358	-1.43886
C	6.15822	3.67279	0.397659
C	6.87605	3.57326	1.58333
C	6.88162	2.32768	2.20801
C	6.74036	-2.40546	-2.17384
C	6.08751	-0.048314	-2.58155
C	6.1411	-3.62369	-0.224338
C	6.78906	-3.60127	-1.453
C	4.85303	-2.74032	1.67124
B	2.13755	-1.44383	0.255748
B	2.14351	-0.046764	1.36252
C	6.33057	-0.050313	2.4957
B	2.13307	-0.832946	-1.39454
B	2.09072	1.43036	0.380224
B	2.0886	0.935328	-1.32751
B	4.61658	0.035929	-0.024535
C	7.61139	4.75312	2.16999
C	7.51008	-4.81199	-1.99529
C	-0.214584	-0.035556	-0.119229
B	0.589776	1.42823	-0.540067
B	0.611072	0.034215	-1.64192
B	0.618273	0.819157	1.1277
B	0.641207	-1.43036	-0.65239
B	0.653396	-0.957278	1.05953
C	-1.72648	-0.037077	-0.090045
C	-2.47238	-1.17569	-0.426813
C	-2.43773	1.11237	0.286932
C	-3.86263	-1.16735	-0.400582
C	-3.82692	1.12702	0.329825
C	-4.56928	-0.014497	-0.018336
N	-5.9813	-0.003429	0.0163
C	-6.70389	-1.1732	0.390233
C	-7.82479	-1.58365	-0.34589
C	-6.31626	-1.93309	1.50369
C	-8.53801	-2.7189	0.031425
C	-7.02789	-3.07693	1.85756
C	-8.15617	-3.49051	1.13686
C	-6.70331	1.17694	-0.32356
C	-7.78392	1.60195	0.462731
C	-6.35583	1.93301	-1.4529
C	-8.49761	2.74756	0.118819
C	-7.06666	3.08705	-1.77334
C	-8.15544	3.51532	-1.00206
C	-8.9476	4.74473	-1.38077
C	-8.94768	-4.70842	1.55233
H	5.29753	3.69075	-1.99419
H	3.73265	3.3775	-1.24756
H	4.57885	2.09121	-2.0969
H	6.15698	4.6193	-0.13993
H	7.44958	2.2009	3.12751
H	7.23869	-2.34662	-3.13994
H	5.08147	0.210008	-2.93576
H	6.70164	-0.219702	-3.47102
H	6.49518	0.824181	-2.06166
H	6.16896	-4.53497	0.37144
H	5.64971	-2.89818	2.40897
H	4.23098	-3.64223	1.6775
H	4.23642	-1.91767	2.02777
H	2.71247	-2.43932	0.494475
H	2.7478	-0.068366	2.38287
H	5.37899	-0.358372	2.93987
H	7.03528	0.093306	3.32027
H	6.69918	-0.877185	1.88518
H	2.73757	-1.39183	-2.24575
H	2.66247	2.39987	0.741278
H	2.61346	1.56077	-2.17425
H	7.81841	5.51463	1.41099
H	8.56451	4.44986	2.61766
H	7.02105	5.23243	2.96242
H	6.99847	-5.21858	-2.87731
H	7.5681	-5.61062	-1.24887
H	8.53282	-4.56441	-2.3045
H	-0.034154	2.39379	-0.822939
H	-0.009582	0.068541	-2.65016
H	0.006453	1.36397	1.98239
H	0.082449	-2.4119	-1.00308
H	0.060709	-1.59353	1.86385
H	-1.96735	-2.0851	-0.729838
H	-1.90156	2.0117	0.568698
H	-4.40778	-2.06205	-0.68158
H	-4.34349	2.02921	0.639374
H	-8.13157	-1.01001	-1.21496
H	-5.45279	-1.62687	2.08613
H	-9.40232	-3.01917	-0.557128
H	-6.70504	-3.65245	2.72245
H	-8.05922	1.03148	1.34433
H	-5.52402	1.6156	-2.07411
H	-9.33026	3.05891	0.74598
H	-6.77524	3.65917	-2.65157
H	-9.76132	4.49932	-2.07689
H	-9.40416	5.2135	-0.502342
H	-8.31687	5.49317	-1.87264
H	-8.30938	-5.45694	2.0341
H	-9.73875	-4.44791	2.26877
H	-9.4338	-5.18282	0.692931
DA-mCarb DFT B3LYP/6-31G*, gas phase, S0 E(total): -1882.696090 hartree Imaginary Freq = 0 Dipole Moment = 4.359613 Debye
Symbol	X/Å	Y/ Å	Z/ Å
C	3.42784	1.51229	0.504286
C	2.92951	-1.1247	-0.178038
C	3.5378	1.88816	1.87802
C	5.59246	-0.184822	-0.0073499
C	6.33837	-1.11116	0.783968
C	2.77486	2.42907	-0.360919
C	6.34707	0.568123	-0.964321
C	5.7716	-1.9701	1.8961
C	7.71773	-1.26809	0.593799
C	8.43151	-0.57085	-0.374049
C	7.71634	0.349964	-1.13655
C	3.00049	3.09127	2.33514
C	4.20805	1.00027	2.90459
C	2.25873	3.63352	0.143389
C	2.34932	3.98797	1.48399
C	2.62597	2.26268	-1.86404
B	1.47282	-0.695345	-0.999176
B	2.75219	-1.58933	-1.83273
C	5.74202	1.61563	-1.87152
B	1.44011	-1.21834	0.682732
B	3.4726	-2.70674	-0.661814
B	2.65439	-2.46769	0.897102
B	4.01388	0.0744044	0.1083
C	9.90684	-0.799602	-0.592204
C	1.77426	5.28283	2.00605
B	0.730793	-3.43574	-0.982792
B	2.22542	-3.84845	-0.130189
B	0.959443	-2.91586	0.703214
B	2.28134	-3.30539	-1.82949
C	0.326051	-1.83364	-0.477504
B	1.04872	-2.04387	-2.04077
C	-1.11465	-1.37858	-0.383602
C	-2.17216	-2.21752	-0.761827
C	-1.44082	-0.0959769	0.0824409
C	-3.49539	-1.79776	-0.682719
C	-2.76166	0.327557	0.178497
C	-3.81781	-0.516032	-0.205547
N	-5.16145	-0.0891291	-0.11495
C	-6.19139	-1.01417	0.222961
C	-7.39973	-1.02595	-0.488536
C	-6.02267	-1.92546	1.27594
C	-8.40999	-1.92156	-0.145946
C	-7.03429	-2.82821	1.5944
C	-8.25047	-2.84184	0.89832
C	-5.50574	1.27109	-0.361071
C	-6.39353	1.94617	0.489541
C	-4.97317	1.96107	-1.45998
C	-6.74052	3.27109	0.237485
C	-5.31468	3.29209	-1.68848
C	-6.20937	3.97326	-0.85267
C	-6.60839	5.4035	-1.1313
C	-9.35859	-3.79614	1.27742
H	6.53932	-2.14555	2.65729
H	5.45988	-2.95049	1.52106
H	4.91607	-1.52676	2.39817
H	8.24759	-1.96928	1.23582
H	8.24239	0.934074	-1.88895
H	3.09636	3.33578	3.39162
H	3.66133	0.0599833	3.05109
H	4.24743	1.49809	3.87834
H	5.23423	0.749684	2.61884
H	1.77238	4.31585	-0.552305
H	3.22612	3.01422	-2.39186
H	1.58457	2.41896	-2.16677
H	2.93093	1.28571	-2.23503
H	1.13709	0.405774	-1.216
H	3.40808	-1.04695	-2.65924
H	5.0447	1.18131	-2.59478
H	6.52649	2.11595	-2.44716
H	5.2068	2.38138	-1.3064
H	1.13006	-0.433094	1.5078
H	4.63445	-2.92013	-0.710886
H	3.19161	-2.53652	1.94213
H	10.3857	-1.21164	0.302129
H	10.4223	0.129971	-0.858143
H	10.0787	-1.5102	-1.41179
H	0.965684	5.0994	2.72513
H	1.36601	5.89476	1.19549
H	2.53525	5.87779	2.52589
H	2.48424	-4.96106	0.195328
H	0.249372	-3.29706	1.57149
H	2.57778	-4.02846	-2.72374
H	0.392068	-1.83333	-3.00402
H	-1.96613	-3.21162	-1.14031
H	-0.656595	0.586397	0.391576
H	-4.28821	-2.46815	-0.996814
H	-2.97857	1.32049	0.557563
H	-7.5413	-0.332245	-1.31145
H	-5.09432	-1.92703	1.83875
H	-9.33743	-1.91389	-0.714568
H	-6.87795	-3.52868	2.41196
H	-6.80745	1.42746	1.34864
H	-4.28782	1.45175	-2.13041
H	-7.42893	3.77419	0.913235
H	-4.88561	3.80708	-2.54535
H	-7.50496	5.45418	-1.76415
H	-6.83602	5.94388	-0.205911
H	-5.81359	5.94773	-1.65262
H	-8.96056	-4.73851	1.66911
H	-10.0065	-3.37014	2.05565
H	-9.9965	-4.03084	0.418486
H	-0.125862	-4.2071	-1.25026
DA-pBenz DFT B3LYP/6-31G*, gas phase, S0 E(total): -1782.856842 hartree Imaginary Freq = 0 Dipole Moment = 2.313589 Debye
Symbol	X/Å	Y/ Å	Z/ Å
C	-2.24836	1.1838	0.20025
C	-2.99351	0.00039	0.00044
C	-2.24846	-1.18315	-0.19906
C	-0.85852	-1.18468	-0.21365
C	-0.12883	0.00016	0.00102
C	-0.85842	1.18512	0.21542
H	-2.77816	2.11868	0.3628
H	-2.77835	-2.11794	-0.36184
H	-0.32609	-2.10991	-0.41659
H	-0.32593	2.11026	0.41857
C	1.35102	6e-05	0.00131
C	2.08465	-1.10186	0.47639
C	2.08498	1.10188	-0.47348
C	3.47407	-1.10419	0.48746
H	1.55738	-1.9587	0.8863
C	3.47441	1.1041	-0.48394
H	1.55798	1.95878	-0.88364
C	4.19695	-7e-05	0.00196
H	4.0095	-1.96016	0.88486
H	4.01004	1.96006	-0.88108
N	5.61114	-0.00031	0.00238
C	6.33082	1.19965	0.26668
C	7.43987	1.55426	-0.51563
C	5.95029	2.04991	1.31567
C	8.14826	2.72246	-0.24519
H	7.74123	0.91133	-1.33673
C	6.65698	3.22454	1.56197
H	5.09612	1.78852	1.93255
C	7.77354	3.5831	0.79506
H	9.0031	2.9774	-0.86803
H	6.33973	3.86943	2.37871
C	6.32997	-1.1999	-0.26531
C	7.44599	-1.55171	0.50782
C	5.94739	-2.04777	-1.31594
C	8.15747	-2.71642	0.22916
H	7.75613	-0.90531	1.3229
C	6.65706	-3.21853	-1.57033
H	5.09454	-1.78253	-1.93299
C	7.77602	-3.57848	-0.80713
H	9.0221	-2.96533	0.84073
H	6.34266	-3.85791	-2.39255
C	8.56042	4.83727	1.09555
H	9.36257	4.64411	1.82098
H	9.03195	5.24057	0.19276
H	7.92228	5.61957	1.52057
C	8.52714	-4.86116	-1.07713
H	9.57699	-4.78263	-0.775
H	8.09271	-5.70515	-0.52402
H	8.50122	-5.12504	-2.14013
B	-4.56302	0.00051	0.00013
C	-5.3299	1.36788	-0.24791
C	-6.21452	1.88898	0.74047
C	-5.13731	2.13467	-1.42478
C	-6.84235	3.11929	0.54616
C	-5.80025	3.36016	-1.58809
C	-6.65301	3.87566	-0.61655
H	-7.4995	3.50231	1.32548
H	-5.64058	3.92286	-2.50696
C	-5.33013	-1.36675	0.248
C	-6.2145	-1.88783	-0.74062
C	-5.13798	-2.13346	1.42498
C	-6.84252	-3.11805	-0.54639
C	-5.80111	-3.35886	1.5882
C	-6.65361	-3.87436	0.61643
H	-7.49951	-3.50106	-1.32586
H	-5.6418	-3.92149	2.50718
C	-6.47559	-1.15818	-2.04298
H	-7.17519	-1.72162	-2.66878
H	-6.9001	-0.16357	-1.87323
H	-5.55657	-1.01943	-2.62536
C	-4.29175	-1.66172	2.59275
H	-4.9309	-1.33731	3.42496
H	-3.66253	-2.47474	2.97383
H	-3.63657	-0.828	2.33697
C	-7.35468	-5.19954	0.80095
H	-7.09157	-5.66165	1.75781
H	-8.44554	-5.08222	0.77506
H	-7.09115	-5.9065	0.00409
C	-6.47611	1.15929	2.04271
H	-6.90091	0.16482	1.87278
H	-5.55726	1.02018	2.62527
H	-7.17566	1.72289	2.66841
C	-4.29085	1.6629	-2.59237
H	-3.6352	0.82966	-2.33624
H	-4.92984	1.33776	-3.42443
H	-3.66213	2.47613	-2.97382
C	-7.354	5.20085	-0.80125
H	-8.44489	5.08327	-0.77755
H	-7.09217	5.90718	-0.00328
H	-7.08918	5.66383	-1.75722
DA-mBenz DFT B3LYP/6-31G*, gas phase, S0 E(total): -1782.855466 hartree Imaginary Freq = 0 Dipole Moment = 1.285149 Debye
Symbol	X/Å	Y/ Å	Z/ Å
C	-0.97094	-0.43342	3.15852
C	-0.59342	-0.24826	1.81626
C	-1.61266	-0.04733	0.87241
C	-2.97988	-0.05564	1.21409
C	-3.30861	-0.26063	2.57085
C	-2.31436	-0.43026	3.53212
H	-0.20506	-0.60644	3.91001
H	-1.33838	0.13713	-0.16287
H	-4.35358	-0.28186	2.86751
H	-2.5829	-0.58013	4.57495
C	0.83549	-0.25453	1.41495
C	1.24886	-0.80456	0.18954
C	1.83179	0.28965	2.24341
C	2.58489	-0.80587	-0.19583
H	0.51135	-1.24873	-0.47308
C	3.17293	0.27873	1.87615
H	1.55232	0.74219	3.19098
C	3.57347	-0.26719	0.64495
H	2.8711	-1.23386	-1.15105
H	3.91872	0.70318	2.54041
B	-4.0939	0.15969	0.12508
C	-3.72604	0.93429	-1.2083
C	-3.16501	2.2383	-1.17344
C	-3.93319	0.33772	-2.48277
C	-2.84999	2.90188	-2.36546
C	-3.57657	1.02206	-3.64738
C	-3.04073	2.31245	-3.61483
H	-2.44006	3.90938	-2.31233
H	-3.72799	0.53566	-4.60966
C	-5.55262	-0.39512	0.40933
C	-6.67155	0.48675	0.44917
C	-5.78976	-1.76857	0.67201
C	-7.94154	-0.00162	0.75855
C	-7.08459	-2.22032	0.96475
C	-8.17484	-1.3565	1.02049
H	-8.77673	0.69605	0.79742
H	-7.23853	-3.2823	1.15129
C	-4.50518	-1.05819	-2.63131
H	-5.51386	-1.13034	-2.21229
H	-4.55704	-1.3444	-3.68672
H	-3.89134	-1.80932	-2.11976
C	-2.89324	2.98481	0.12088
H	-3.58503	2.71646	0.92296
H	-1.88298	2.78034	0.49555
H	-2.97041	4.06602	-0.03812
C	-2.70939	3.05068	-4.89022
H	-3.60644	3.50583	-5.33157
H	-1.98924	3.8561	-4.71176
H	-2.28634	2.37799	-5.64483
C	-4.70895	-2.82807	0.56845
H	-4.80693	-3.38692	-0.3722
H	-3.7	-2.41447	0.60077
H	-4.79647	-3.55768	1.38186
C	-6.52935	1.97578	0.20485
H	-5.914	2.45867	0.97469
H	-6.06018	2.18934	-0.76003
H	-7.50832	2.46541	0.22139
C	-9.56075	-1.85293	1.35866
H	-9.89747	-1.46702	2.32975
H	-10.2963	-1.52655	0.61332
H	-9.59373	-2.94606	1.40739
N	4.93783	-0.27378	0.26154
C	5.77338	0.83655	0.56778
C	5.31731	2.15122	0.38709
C	7.07382	0.64022	1.05662
C	6.13946	3.23159	0.69776
H	4.31458	2.32154	0.00772
C	7.89106	1.73058	1.34452
H	7.43862	-0.37034	1.2117
C	7.44417	3.04755	1.17446
H	5.76055	4.24109	0.55266
H	8.89446	1.5517	1.72528
C	5.48234	-1.39032	-0.43232
C	6.34297	-1.20351	-1.52468
C	5.17328	-2.70166	-0.04019
C	6.88216	-2.29975	-2.19324
H	6.58413	-0.19564	-1.84774
C	5.70494	-3.78795	-0.73091
H	4.51051	-2.86498	0.80388
C	6.57547	-3.61349	-1.81485
H	7.54452	-2.12805	-3.03916
H	5.44616	-4.79465	-0.40953
C	7.18145	-4.79704	-2.53213
H	7.39153	-4.56492	-3.58195
H	8.13113	-5.10309	-2.07218
H	6.5154	-5.66631	-2.50629
C	8.34443	4.22459	1.46873
H	8.91137	4.52984	0.5785
H	7.77011	5.09659	1.80008
H	9.07433	3.9855	2.24985
